# Supplementary material for: Antifibrotic Effects of Thymus syriacus Essential Oil in Bleomycin-Induced Pulmonary Fibrosis via Suppression of the TGF-β1/Smad2 Axis
Source: Int J Mol Sci. 2026 Jan 30;27(3):1401. doi: 10.3390/ijms27031401 (PMC12898269; doi:10.3390/ijms27031401)
Supplement: Supplementary file 1 [file ijms-27-01401-s001.zip]

Archive with 1 entries (1 files):
- ijms-4110195-supplementary.pdf
